# Supplementary material for: Genome-Wide Prediction and Analysis of 3D-Domain Swapped Proteins in the Human Genome from Sequence Information
Source: PLoS One. 2016 Jul 28;11(7):e0159627. doi: 10.1371/journal.pone.0159627 (PMC4965083; doi:10.1371/journal.pone.0159627)
Supplement: S2 Table — (TXT) [file pone.0159627.s004.txt]

Predicted 3D-domain swapped human entries with Pfam domain family associations
UniProt_id	Pfam_id
O95931	PF00385;
Q9UKU0	PF00501;
P10323	PF00089;
Q96EY1	PF01556;PF00226;PF00684;
Q04771	PF01064;PF00069;PF08515;
Q96NX9	PF02437;
Q9H7P6	PF10240;
Q6S8J7	PF12796;
Q9H2T7	PF03810;
P57075
P19793	PF00104;PF11825;PF00105;
Q8NFU7
Q9P2P6	PF00498;PF00225;PF01852;
P27986	PF00620;PF00017;PF07653;
O43865	PF05221;PF00670;
P21980
P49848
P05388	PF00428;PF00466;
O43292	PF04114;
Q9QC07	PF02022;PF00075;PF00665;PF00078;PF06817;
P04150	PF02155;PF00104;PF00105;
Q52LR7	PF06752;PF10513;
Q96RU7
Q9Y576	PF12796;PF07525;
Q58EX7	PF00621;
P20929	PF00880;PF14604;
Q6VMQ6
Q99933	PF02179;PF00240;
P05120	PF00079;
Q7Z6B0
P29992	PF00503;
Q9BXE9
Q9UBN7	PF00850;PF02148;
Q08378
Q9NZ71	PF06733;PF13307;
Q9Y3A4	PF12923;
O95278	PF00686;PF00782;
P49327	PF00698;PF00106;PF00107;PF00109;PF02801;PF08242;PF00550;PF00975;
Q9NR61	PF01414;PF00008;PF12661;PF07657;
Q7Z569	PF07576;PF13639;PF02148;
Q6P3X3
Q9H974	PF01702;
Q8NCL4	PF00535;PF00652;
Q6KCM7	PF13499;PF00153;
Q96MN5
Q9BQ69	PF01661;
P18084	PF08725;PF07965;PF00362;
P12273	PF05326;
Q9Y234	PF03099;
Q5VTL7	PF00041;
Q03938
Q9P244	PF00041;PF07679;PF13855;
Q96PR1	PF02214;PF00520;
Q16181	PF00735;
Q8IV36
Q8TD30	PF00155;
Q53HV7	PF03167;
Q8WXW3
O75533	PF08920;
Q8N448	PF00595;PF00097;
Q86XA9
Q9H8V3	PF00533;PF12738;PF00621;
Q63HN8	PF00097;
P84157
Q08426	PF00725;PF02737;PF00378;
Q03924
O95297	PF07686;
P25874
Q9C0H2
Q96PL2
Q6PI26	PF04925;
Q15782	PF00704;
O94923	PF06662;
Q5JU00
Q8IV04
O60683	PF04757;
Q9NX02	PF02758;
P28749	PF11934;PF01858;PF01857;PF08934;
Q9H1C0	PF00001;
O75604
Q6ZMU5
Q99832
P78524	PF03455;PF02141;PF03456;
O75355	PF01150;
Q6ZMR5
Q9BU70	PF01980;
B4DX44
Q6PI77	PF04826;
Q8TBP6	PF00153;
A4IF30
Q8NHW5	PF00428;PF00466;
P35913	PF01590;PF00233;
A6NDQ2
Q8N8Z8
Q8WXG9	PF00002;PF03160;PF03736;PF01825;
P23942	PF00335;
Q9HAW8
Q6ZT12
Q8N413	PF00153;
Q5JST6	PF06565;
Q9NTI5
Q6NUQ4
P82675	PF00333;PF03719;
P29320	PF14575;PF01404;PF00041;PF07699;PF07714;PF07647;
Q969X0	PF11461;
O00329	PF00454;PF00792;PF02192;PF00794;PF00613;
Q8TBC4
Q99952	PF00102;
P42765
Q8WX94	PF02758;
Q96LJ7	PF00106;
P49685	PF00001;
P02748	PF00057;PF01823;PF00090;
P08048
Q8NBV4	PF01569;
P37173
O75113	PF11977;
O95476	PF03031;
Q6PJ69
Q9NP87	PF14792;PF14791;PF10391;
Q8NA42
Q6PIJ6	PF00646;
O14802	PF04997;PF00623;PF04983;PF05000;PF04998;
P11413	PF02781;PF00479;
Q8N1B3	PF00134;
P10275	PF02166;PF00104;PF00105;
Q15437	PF00626;PF08033;PF04815;PF04811;PF04810;
Q5T2P9	PF01412;PF00169;
P78352	PF00625;PF10608;PF00595;PF10600;PF00018;
Q7L8S5	PF02338;
Q8NG77
Q9NS73
P02765	PF00031;
Q8N6K7	PF00536;
O43688	PF01569;
Q8NBQ5	PF00106;
Q96JM7	PF02820;PF00536;
Q96D03	PF07809;
Q16254	PF02319;
Q8NCT1	PF02752;PF00339;
Q9BPX6	PF13202;
Q7Z3J3	PF01465;PF00638;PF00515;
Q96RI0	PF00001;
P14672	PF00083;
P01911	PF07654;PF00969;
P23276	PF01431;PF05649;
O95780
Q01581	PF08540;PF01154;
O14994
P05198	PF07541;PF00575;
P55268	PF00053;PF00055;
Q15572
Q9HBG6	PF00400;
Q9BRC7	PF00168;PF09279;PF00388;PF00387;
Q3YBR2
Q15723	PF12310;PF00178;
Q13564
Q7Z6K3	PF01239;
Q96T55	PF07885;
P05026	PF00287;
Q9C0I1	PF12578;PF06602;
Q9NP80	PF01734;
P28067	PF07654;PF00993;
O96005	PF05602;
O94906	PF06424;PF13181;
P78562	PF01431;PF05649;
Q96MT8
O43699	PF07679;PF00047;PF07686;
Q9HCH3	PF00168;PF07002;
Q96DR7	PF00169;PF00621;PF00018;
P20851	PF00084;
Q96GA3	PF04180;
Q13546	PF00531;PF00069;PF12721;
P49796	PF00168;PF00595;PF00615;
Q9BQI9	PF09668;
Q9NUQ2	PF01553;
P63010	PF01602;PF02883;PF09066;
Q29836	PF07654;PF00129;PF06623;
P02549	PF08726;PF00018;PF00435;
Q8IZU9	PF08205;PF07679;
P21589	PF02872;PF00149;
Q86UY5	PF07894;
P31323	PF00027;PF02197;
P81274	PF02188;PF00515;PF13176;
P12544	PF00089;
Q9Y336	PF07686;
Q8ND24
Q8NHJ6
Q9Y2J8	PF03068;PF08527;PF08526;
Q01831
Q8N239	PF07707;PF00651;PF01344;
Q05996
Q9Y4G2	PF13901;PF02759;
Q9HAR2	PF00002;PF12003;PF02140;PF01825;PF02793;PF02354;PF02191;
Q8WXD9	PF12796;PF00536;PF07653;
P01732	PF07686;
Q92626	PF03098;PF07679;PF13855;PF00093;
O75116	PF02185;PF00169;PF00069;PF08912;
O43175	PF00389;PF02826;
P36871	PF02878;PF02879;PF02880;PF00408;
Q12923	PF09380;PF00373;PF09379;PF00595;PF00102;
Q9C0K7	PF00069;
Q5VT79	PF00191;
Q8IZ69
A6NH52
Q9Y2S2	PF00725;PF02737;
Q16671	PF01064;PF00069;
O43511	PF01740;PF00916;
O95573	PF00501;
Q6ZMT9	PF00531;
O43824	PF01926;
Q9UDX4	PF00650;PF03765;
Q9C029
Q96K49
Q96RN1	PF01740;PF00916;
P98095	PF01821;PF12662;PF07645;
P11021	PF00012;
P01130	PF12662;PF00057;PF00058;
P16219	PF00441;PF02770;PF02771;
Q9HB40	PF00450;
Q86W25	PF02758;
Q9Y2P5	PF00501;PF13193;
O60240	PF03036;
Q9NVL8	PF15398;
Q9UPZ9	PF00069;
P55157	PF01347;
Q5VUY0	PF07859;
O14904
Q9UM07	PF03068;PF08527;PF08526;
Q9H0C2	PF00153;
O95772	PF10457;
Q6NUS8
P40967	PF00801;
Q6P474	PF00282;
P46934	PF00632;PF00397;
P78362	PF00069;
Q8IYD1	PF00009;PF03144;PF03143;PF07145;
P36952	PF00079;
Q96DT5	PF07728;PF12780;PF08385;PF08393;PF03028;PF12777;
Q9NY84
Q8TAK5	PF12796;PF13606;
Q9P1U1	PF00022;
P01266
P51449	PF00104;PF00105;
A2A3N6	PF01504;
P03915	PF06455;PF00361;PF00662;
Q9NR09	PF00653;PF12356;PF00179;
P55916
P0C851	PF15099;
Q96FZ7	PF03357;
Q9UF12	PF01619;
Q9UKR3	PF00089;
P47985
Q9UKV8	PF08699;PF02170;PF02171;
Q99895	PF00089;
Q8IV32	PF15374;
P51812	PF00069;PF00433;
P55072
Q99805
P0DJJ0	PF00611;
Q2TAC6	PF00225;
Q9BPY3
Q9NYU2
Q9NR96
Q96RU2
P33527	PF00664;PF00005;
Q70J99
Q6P9A3
Q9Y4X4
Q7L014	PF00270;PF00271;
Q9UBT7	PF01044;
P18440	PF00797;
P18850	PF00170;
O95428	PF05986;PF07679;PF00014;PF08686;PF00090;
A6NLB4
Q14439	PF00001;
Q96S65
P49643	PF04104;
O14559	PF00620;PF14604;
Q8N4V2	PF07690;PF00083;
Q3V6T2	PF05622;
Q6DN14	PF00168;PF08372;
O14732	PF00459;
Q58FF3	PF00183;
Q8TDY2	PF10377;
Q9H5L6
Q8NDZ0	PF10523;PF13900;
Q5SNT2
Q9Y2K7	PF00646;PF02373;PF02008;
Q96DP5	PF02911;PF00551;
Q99677	PF00001;
Q8WYP3	PF00788;PF02204;
O15016
Q8TDW0	PF12534;PF00560;PF13855;
O95396	PF05237;PF00581;PF00899;
Q9P2N7	PF07707;PF00651;PF01344;
P54289	PF02743;PF08473;PF00092;PF08399;
B4DXR9
Q9BQK8	PF04571;PF08235;
P51959	PF00134;
Q6ZV70	PF05147;
Q86YH6	PF00348;
Q8HWS3	PF02257;
Q9HCC9	PF01363;
Q86VX9	PF03164;
Q8IW36
Q8NBP0
Q4LDG9
O95816	PF02179;
P53667	PF00412;PF00595;PF07714;
Q00978	PF00605;PF10401;
Q6UX06	PF02191;
P13866	PF00474;
Q9ULX3	PF08772;
P45983	PF00069;
Q8IZ20
Q96KK3	PF02214;PF00520;
Q9Y5N1	PF00001;
P49023	PF00412;
A8MPP1	PF06733;PF13307;
Q9BW27	PF07575;
Q7L4E1	PF10265;
Q9UJ72	PF00191;
Q86VZ2
Q96M69	PF00625;PF13504;
Q7Z3E1	PF00644;
Q96NA8
Q9NQW6	PF08174;PF00169;
Q9UKB5	PF15298;
Q9Y4F4
Q96EX2	PF13639;
Q6ZN16	PF13281;PF00069;
Q15583
Q9Y5G1	PF00028;PF08266;
Q9UI32	PF12796;PF04960;
Q9NVF7	PF00646;
P0C5J1	PF14904;PF10294;
Q01459	PF00704;
Q9BWM5
Q9UHH9	PF03770;
Q9HCG7	PF04685;PF12215;
P22004	PF00019;PF00688;
Q53F39	PF12850;
Q6P3R8	PF00069;
O75150	PF00097;
Q8IWC1	PF05672;
Q8NHH1
Q8WWQ2	PF03662;
Q92506	PF00106;
Q8TCW9	PF00001;
Q99575	PF06978;PF08170;
Q15345
O14841	PF05378;PF01968;PF02538;
Q13228	PF05694;
Q6UX41	PF13765;PF00622;PF07686;
P15151	PF08205;PF00047;PF07686;
P78540	PF00491;
Q9NRY6	PF03803;
P98164	PF12662;PF07645;PF00057;PF00058;
Q13206	PF00270;PF13959;PF00271;
Q7Z4K8
Q5T0F9	PF00168;
P51843	PF00104;PF14046;
Q9NQE7
Q6PEY2
Q7L3T8
P57789	PF07885;
Q9BRU9
P17655	PF01067;PF00648;
Q12836
P16389	PF02214;PF00520;
P17213	PF01273;PF02886;
Q6ZXV5
Q9UHI7	PF00860;
Q14566	PF00493;PF14551;
P05787	PF00038;
Q96AY3	PF13202;PF00254;
Q8NA31
P0C091	PF03160;
O00241	PF07654;PF07686;
O15303	PF00003;PF01094;PF07562;
Q9NY91	PF00474;
Q99665	PF00041;PF09240;PF06328;
Q5XKL5	PF00651;
Q96AD5	PF01734;
Q9H222	PF01061;PF00005;
Q5JTN6
Q96DN5
P15882	PF00130;PF00620;PF00017;
A8MWS1	PF00047;
Q04695	PF00038;
O43314
O43610	PF05210;
Q9HAB3	PF06237;
P0C870
Q9UBG7	PF09270;PF09271;
P49137	PF00069;
Q96KW2
Q9Y314
Q86XJ0	PF14798;
Q9HAU4	PF00168;PF00632;PF00397;
Q7RTS9	PF09742;
Q9P2G1	PF00023;PF12796;PF01485;
Q8N0Z3
Q96H15
Q8TAV4	PF01145;
Q8N8Y2
Q9BRQ5	PF07856;
Q99457	PF00956;
O00487	PF01398;PF13012;
P08237	PF00365;
Q86TI4
Q99614
Q12772	PF00010;
P38570	PF00357;PF08441;PF00092;
Q32M84
O75131	PF00168;PF07002;
O95985
Q8IVF7	PF06367;PF06371;PF02181;
Q9BRI3
Q9HC21
Q8IUZ0	PF12799;
O94972
P48745	PF00007;PF00219;PF00090;PF00093;
P13196	PF00155;PF09029;
Q9NQW1	PF00400;
Q8IYS5
Q8WXX0	PF12780;PF08393;PF03028;PF12777;
Q99490	PF00023;PF01412;PF08477;PF00169;
Q13310	PF00658;PF00076;
Q8IUH3	PF00076;
O15394	PF00041;PF07679;
Q9NSA0	PF00083;
O95248	PF03455;PF02141;PF02893;PF06602;PF00169;PF12335;PF03456;
Q96AX1
Q96CM3	PF00849;
Q8N4E4	PF02114;
O95140	PF00350;PF04799;
O14578	PF00780;PF00069;PF00433;
Q9UBD6	PF00909;
Q9C035
Q13393	PF00169;PF00614;PF13091;PF00787;
Q8IZD6	PF00083;
Q8TF66	PF00560;PF12799;PF13855;
Q9HCU0	PF07645;PF00059;
Q04826	PF07654;PF00129;PF06623;
O00445
Q8NER5	PF01064;PF00069;PF08515;
Q9BXR5
Q53EU6	PF01553;
Q6P4A7	PF03820;
Q9H6X2	PF05586;PF05587;PF00092;
Q8WUA8
Q13416	PF04084;
P01137
Q5SZL2
Q99848	PF05890;
Q8TD43
Q9NYR8	PF00106;
Q96F15	PF04548;
Q8IV63
Q9UKY4	PF02815;PF02366;
O14709
Q9Y5Y5	PF08610;
Q9NV06	PF04158;PF00400;
Q13398
Q3KPI0	PF07686;
P35236	PF00102;
Q96M95	PF13863;
Q96AG4	PF00560;PF13855;
P17658	PF02214;PF00520;
Q14500	PF01007;PF08466;
A6NEE1	PF00169;
Q9BV79	PF08240;PF00107;
P28908
Q5JS13	PF00169;PF00617;
Q5HYK9
Q8NBS3	PF00955;PF00359;
Q8N5Y2	PF05712;PF11717;
Q9Y6Q6
Q8TAT6	PF05021;PF11543;PF05020;
Q8NDX5	PF00536;
Q8N9Z9	PF00932;
Q96MA6
P00740	PF00008;PF00594;PF00089;
P82279	PF00008;PF12661;PF02210;
P51684	PF00001;
P28838	PF00883;PF02789;
O15091
Q8N4X5	PF00169;
O43309
Q9BVL4	PF02696;
O14514	PF00002;PF12003;PF01825;PF02793;PF00090;
P41247	PF01734;
Q5JS37	PF01436;
Q8N8M0
Q02153	PF00211;PF07700;PF07701;
Q9UJX4	PF12862;
Q2T9J0
Q5XUX0	PF12937;
Q7L1V2	PF03164;
P04053
P68363
Q99755	PF01504;
O95800	PF00001;
A2VCL2
Q9H1Q7	PF13839;
Q8TE23
P0DKX0
Q6YHU6
Q9H799	PF15392;
O94901	PF09387;PF07738;
P09093	PF00089;
O14986	PF01504;
Q8TDW7	PF00028;PF07645;PF02210;
Q96MV8
Q2M2E3
O43526	PF00520;PF03520;PF11956;
P26572	PF03071;
Q8N7F7
Q96SU4	PF01237;PF00169;
Q8IUR5
Q95365	PF07654;PF00129;PF06623;
Q99638	PF04139;
O60462	PF00431;PF11980;PF00754;PF00629;
Q96QS1
Q8N5C8
A6NK58	PF03099;
P46952	PF06052;
P14136	PF00038;
Q9HCI7
P13716	PF00490;
O75487	PF01153;
Q86WG5	PF03455;PF02141;PF02893;PF06602;PF00169;PF12335;PF03456;
Q9UPY5
O75439	PF00675;PF05193;
Q9HCU9	PF08598;
Q7Z5M8	PF12695;
Q9NTG1	PF08016;PF01477;PF02010;
Q9BZY9
Q8NFT2	PF03807;PF01794;
Q8N6Y1	PF00028;
Q6PI48	PF02938;PF00152;PF01336;
P43146	PF00041;PF07679;PF06583;
Q99965	PF08516;PF00200;PF01562;PF01421;
Q9HAS0	PF15053;
Q13137	PF07888;
O95876	PF11768;
P04035	PF00368;
P05556	PF07974;PF08725;PF07965;PF00362;
P29016	PF07654;
Q9BYK8
Q5W0A0	PF14977;
A6PVS8	PF12799;
O95954	PF02971;PF04961;PF07837;
P22674	PF02984;PF00134;
A4FU69
Q00888	PF07686;
Q9BX69	PF00619;
Q6T4P5	PF01569;
Q8WUM9	PF01384;
Q5SWL8
P48048	PF01007;
A2RTX5
Q9BT43	PF11705;
Q6ISB3	PF04516;
Q93086	PF00864;
Q9Y2C3	PF01762;
Q8TB36	PF13417;
Q9Y6P5	PF04636;
B6SEH9	PF00429;
Q6UXZ4
Q5TG30	PF00620;
Q92613	PF10513;PF00628;
Q9Y6L7
Q504Y3
Q8N3T6
P49902	PF05761;
Q8WXB4
Q9Y2I8
A4GXA9	PF02732;
O43681	PF02374;
Q96SI1	PF02214;
P12883	PF00063;PF02736;PF01576;
P10072	PF01352;PF00096;
P26992	PF00041;
Q9H3N8	PF00001;
P34972	PF00001;
P49005	PF04042;
O00116	PF02913;PF01565;
Q5T848	PF00003;
Q9UL03	PF15300;
Q9UQB9	PF00069;
Q15743	PF00001;
Q9ULC8
Q8TEC5	PF07653;PF14604;PF00097;
Q13277	PF05739;PF00804;
Q9NPG4	PF00028;PF08266;
Q5TA45	PF10996;PF00753;PF07521;
Q9Y6N9
Q8TAB3	PF00028;PF08266;
Q5VX52
Q92523	PF00755;
Q6Q0C1	PF00153;
Q9H9Q2	PF01399;
A0AVF1
Q9BUB7
Q8N9B8	PF00617;PF00618;
Q9Y371	PF03114;PF14604;
Q4KMG0	PF00041;PF07679;
Q96I82	PF07679;PF00219;PF00050;
A6NI79
O14756	PF00106;
P35914	PF00682;
P0CG33
Q6X9E4	PF12937;
O95841	PF00147;
P48544	PF01007;
Q8NB16	PF07714;
Q9NXB0	PF07162;
O14544	PF00017;PF07525;
P07948	PF07714;PF00017;PF00018;
P41597	PF00001;
O75631
Q16401	PF10508;
P51784
Q8N807	PF00085;
Q9BRS2	PF01163;
Q86Y01	PF02825;PF13639;
P53004	PF09166;PF01408;
Q13423	PF01262;PF05222;PF12769;PF02233;
Q9NWR8	PF04678;
P14902	PF01231;
O15120	PF01553;
Q9UNA0	PF05986;PF01562;PF01421;PF00090;
A4D263	PF15073;
O75192	PF05648;
P21128	PF01033;PF09412;
Q9UMX1	PF05076;PF12470;
Q2M3C7	PF05716;
Q96JA4	PF04103;
Q13790	PF15148;
Q9UBP4	PF04706;
Q86SS6
O43692	PF00188;
Q9H169	PF00836;
O14512	PF00017;PF07525;
Q7L985	PF07679;PF00560;PF13855;PF01462;
P28482	PF00069;
P17643
P28476	PF02931;PF02932;
Q3MJ13
Q8IWN7	PF03607;
Q8N4P6
Q9Y6J8	PF00782;PF00581;
Q6Y7W6	PF02213;
Q6X784
P19801	PF01179;PF02727;PF02728;
Q96PV0
O75716	PF00069;
Q8TEQ0	PF00787;PF02759;
P40337
A6NCI4
O75298	PF02453;
Q9NYQ8	PF00028;PF02210;
Q9UBX1	PF08246;PF00112;
Q9UKT8	PF00646;PF00400;
P16885	PF00168;PF09279;PF00388;PF00387;PF00017;PF00018;
A6NCF5	PF07707;PF01344;
Q86UV7
Q9H5V8
O43868	PF07670;PF07662;PF01773;
Q6SJ96
Q6STE5	PF02201;
Q92752
Q13239	PF00017;PF00018;
O60346	PF00560;PF13855;PF00481;
Q9HC77	PF07202;
Q5VTR2	PF00097;
Q8N608	PF00930;PF00326;
Q3BBV2	PF06758;
Q9P287	PF13862;
Q8TED9	PF00169;
P12259	PF07732;PF00754;
Q8N6C5
Q9NZV8	PF02214;PF11879;PF00520;PF11601;
P26651
P08922	PF00041;PF07714;
P30153	PF02985;
A6NJ64
Q9GZV1	PF12796;
Q8TF64	PF00595;
Q13190	PF05739;PF00804;
O94829	PF03810;PF08389;
Q14166
Q9Y4W6	PF00004;PF06480;PF01434;
Q9GZV8	PF00856;PF00096;
Q8WV16	PF00400;
Q53H96	PF03807;PF14748;
Q06481	PF10515;PF12924;PF12925;PF02177;PF00014;
Q93015	PF00583;
P17342	PF01094;
P06727	PF01442;
Q5T8I9
Q9H2C2	PF04161;
Q8NGL6
P16452	PF00927;PF01841;PF00868;
O43422	PF05699;PF14291;PF05485;
Q15554
P14410	PF01055;PF00088;
Q9NNW5
Q9H6Y7	PF02225;PF13639;
Q9UI26	PF03810;
Q7Z698	PF05210;PF00568;
O14628
P0C025	PF00293;
Q8WTT2	PF03914;PF07540;
Q8N2E2
Q2TB90	PF00349;PF03727;
Q6ZVD7	PF10264;
Q9UIX4	PF02214;PF00520;
Q9UKA4
O00206
Q6ZMH5	PF02535;
Q96RV3	PF05041;
P08F94	PF10162;PF01833;
Q9UQ53	PF04666;
Q6ZMZ0	PF01485;
Q9HD23
Q9BV10	PF03901;
Q71F56	PF06333;PF11597;
O95163	PF04762;
Q2VPJ9
Q9H0H5	PF00130;PF00620;
Q08999	PF11934;PF01858;PF01857;
Q9H6R3	PF00501;PF13193;
P32971
P53384	PF02374;PF10609;
Q96SE0
Q9HBW1	PF07679;PF13306;PF13855;
Q6P5W5	PF02535;
Q86YG4	PF05761;
Q9UBM4	PF13855;
P56545	PF00389;PF02826;
Q6ZMV7
P52333	PF07714;
P68133	PF00022;
Q5T4S7
Q14114	PF07645;PF00057;PF00058;
P63135	PF00517;PF13804;PF00552;PF02022;PF00075;PF00665;PF00078;PF06817;
Q6P4I2
Q7L2E3	PF00270;PF04408;PF00271;PF07717;
A5D8V7
Q9H2S9	PF00096;
Q6UXV0	PF02351;
Q66GS9
Q9BWT3	PF01909;PF04928;PF04926;
P12111	PF01391;PF00014;PF00092;
P07437
Q9H7M6
Q86UT6
Q4G1C9	PF00188;
Q96PH1	PF13202;PF13405;PF08022;PF01794;PF08030;
Q8NBP5	PF07690;
Q86TL0	PF03416;
Q8WXS8	PF05986;PF01562;PF01421;PF00090;
O15344
Q9Y5H4	PF00028;PF08266;
Q9BR01	PF00685;
Q9Y4K3
Q7Z434
Q9P2J8
P12081
Q9H3C7
P42575	PF00619;PF00656;
Q86V35	PF13499;
P40937	PF00004;PF08542;
Q5VVW2	PF00780;PF02145;
Q5H9R7	PF04499;
Q9NPH5	PF08022;PF01794;PF08030;
Q96AA8
Q5VXU3	PF10256;
Q9HCJ3	PF00076;
Q9H000	PF00097;PF00642;
Q86WR6	PF13907;
Q9HCE0
Q08AH1	PF00501;PF13193;
Q8N8U9	PF08742;PF01826;PF00093;PF00094;
Q96EK9	PF08433;
Q9Y6W5
Q8NHV4	PF00400;
P19256
P28562	PF00782;PF00581;
Q02252	PF00171;
Q8WYP5	PF13934;
Q5TB80
P18507	PF02931;PF02932;
Q9H093	PF00069;
Q9NPA0	PF09430;
Q5T4F4
A6NM43
Q9BYT8	PF01432;
Q14679
O15067	PF00586;PF02769;
O00476	PF07690;
Q9UQ16	PF01031;PF00350;PF02212;PF00169;
O95613	PF10495;
Q96BW1
Q8N1G2	PF01728;PF01585;
Q7L7V1	PF04408;PF07717;
Q8IWF9
A2A288
O60279	PF00084;PF00193;
Q5JWR5	PF04118;
O75325	PF07679;PF13855;
Q8N1T3	PF00063;PF06017;
P52565	PF02115;
P21281
O15321
P47897
Q86T29
Q5EBL4	PF09744;PF11461;
P08519	PF00051;PF00089;
Q9BWV1	PF00041;PF07679;
P42357	PF00221;
Q8WUX9	PF03357;
Q9Y2G2	PF00619;PF13553;
P07237	PF00085;
Q9H706	PF12736;
Q8N0S6	PF13092;
Q6ZN80
Q92535	PF06432;
Q9HCE7	PF00168;PF00632;PF00397;
Q9NPA5
Q8N196	PF00046;
P34820	PF00019;PF00688;
Q9UMQ3	PF00046;
Q9H6W3	PF08007;
P22557	PF00155;PF09029;
Q9H9A6	PF00560;PF12799;PF13855;
Q9UJA5
Q8TD23
Q9Y334
Q9UQV4	PF01299;
P36021	PF07690;
Q8IXQ5	PF07707;PF00651;PF01344;
P01854	PF07654;
Q96SF2
Q76KD6	PF15059;PF15058;
O14641	PF00610;PF02377;PF00778;PF12316;PF00595;
Q15842	PF01007;
Q8IXS8	PF09790;
Q9H2M9	PF14656;
Q9UM21	PF04666;
P40692	PF01119;
Q5HYA8	PF09773;
Q8N141
Q9H9B4	PF03820;
Q6PIS1	PF00860;
Q9UDT6	PF01302;
Q9UQ49
Q9NZR2	PF12662;PF00008;PF07645;PF00057;PF00058;
P04114	PF12491;PF06448;PF09172;PF01347;
P78539	PF13778;PF02494;PF00084;
Q8N1N0	PF00059;
Q6XR72
Q2M1P5	PF00225;
O75078	PF08516;PF00200;PF01562;PF01421;
Q7L5Y6	PF09737;
Q13443	PF08516;PF00200;PF01562;PF01421;
Q8IX15	PF05920;
P58743	PF01740;PF00916;
Q96ME7
P61962	PF00400;
Q02742	PF02485;
Q5NDL2	PF04577;
Q5M7Z0
Q8IWA0
A6NHN6
Q8N4C6	PF13405;
Q8WWV6	PF07686;
Q5T7W0
Q8N1F7	PF04097;
P54219
O94856	PF13882;PF00041;PF07679;
P18505	PF02931;PF02932;
Q5VVC0	PF15162;
Q8IY45
Q96QU8
Q9UPV9
P14061	PF00106;
O96007	PF02391;
Q9UHV2	PF06031;
O15068	PF13716;PF00621;PF07653;PF00435;
Q9H6T3	PF13877;PF00515;
O00237	PF13639;
Q9Y5G8	PF00028;PF08266;
A6NJR5	PF11357;
Q969V5	PF12483;
Q96J02	PF00168;PF00632;PF00397;
Q8TEP8
P51659	PF00106;PF01575;PF02036;
Q14209	PF02319;
P11532	PF00307;PF09068;PF09069;PF00435;PF00397;PF00569;
Q86VQ0	PF15619;
Q92820	PF07722;
Q8IXZ2
Q8WYJ6	PF00735;
Q96KS0	PF13640;
Q12979	PF00168;PF00169;PF00620;PF00621;
O94886	PF02714;PF14703;
P04049	PF00130;PF07714;PF02196;
A6NI28	PF00620;PF14604;
P31930	PF00675;PF05193;
P0CW71
Q8IU68
Q9BXL7	PF00619;
P63104	PF00244;
Q96LD4
Q9H5Z1	PF04408;PF00271;PF07717;
Q6P179	PF11838;PF01433;
Q8IZA0	PF02010;
Q9HCM3	PF12877;
O76094	PF08492;PF00515;PF13174;
O75616	PF01926;
Q96FL9	PF02709;PF00535;PF00652;
O15245	PF00083;
Q9BU20	PF08477;
P30487	PF07654;PF00129;PF06623;
Q96NR3	PF02460;
Q96RR4	PF00069;
Q8N103
Q5VWP2	PF07984;
Q9Y2Z2	PF01134;PF13932;
O75436
Q96RQ9	PF01593;
Q5FYB0	PF00884;
Q96A49	PF03909;
Q6PCE3	PF02878;PF02879;PF02880;PF00408;
Q9UHD8	PF00735;
Q86WB0	PF08600;PF07967;
Q13634	PF00028;PF01049;
Q12882	PF01180;PF14691;
Q8TDI7
Q13362	PF01603;
Q16594
Q8N370	PF07690;
Q71H61	PF05624;
Q9UQ26	PF00168;PF02318;PF00595;
Q9UPR0	PF00168;PF09279;PF00388;PF00387;
Q5VVX9
Q96NL0	PF02759;
Q5T0T0	PF12906;
A6NH21	PF03348;
Q9H3T3	PF01437;PF01403;
Q9ULV5	PF00447;
P08709	PF00008;PF00594;PF00089;
Q16589	PF00134;
Q9NU02	PF12796;
O95394	PF02878;PF02879;PF00408;
Q13011	PF00378;
Q9NR19	PF00501;PF13193;
P27544	PF03798;
Q9UGN4	PF07686;
P49763	PF00341;
P31327	PF00289;PF02786;PF02787;PF00988;PF00117;PF02142;
P04003	PF00084;
P03989	PF07654;PF00129;PF06623;
Q9UPM9	PF07162;
O15533
Q13905	PF00617;PF00618;
Q9P246	PF07647;
P0C881	PF02493;
O60870	PF10357;
Q9UHB9
P43251	PF00795;
Q96R84
P07359	PF00560;PF13504;PF13855;PF01462;
Q9UK73	PF00023;
Q8IZH2
Q7Z403
Q96RU3	PF00611;PF14604;
Q8IZN3
P13688	PF00047;PF07686;
Q96KV6	PF13765;PF00622;PF07686;
P57740	PF04121;
Q9H7T0	PF15149;
P78324	PF07654;PF07686;
Q14153	PF15242;
Q9UHN6
Q7L590	PF09332;PF09329;
Q8N766	PF07774;
Q14721	PF02214;PF00520;PF03521;
P55211	PF00619;PF00656;
Q9NPH0	PF00328;
P43354	PF00104;PF00105;
Q99986
Q8NHP8	PF04916;
A6NM15	PF02492;PF07683;
A8MV23	PF00079;
Q14C86	PF00616;PF02204;
Q4W5G0
Q96ID5	PF07686;
Q03426	PF08544;PF00288;
P21399	PF00330;PF00694;
Q96CX2	PF02214;
P13591	PF00041;PF07679;
P57772	PF00009;PF03144;
O94822
Q8TBG9
O95260	PF04377;PF04376;
Q96QE5
P42345	PF11865;PF02259;PF02260;PF00454;PF08771;
Q86T65	PF06367;PF06371;PF02181;
Q8N6U8	PF00001;
Q6IQ23	PF00169;
Q9P1W9	PF00069;
Q96PN6	PF00211;
P00749
Q3BBW0	PF06758;
Q92914
Q86YF9
Q6IPX1
O94911	PF00005;
Q6P2M8	PF00069;
Q96AJ1	PF10234;
Q7Z2T5
O71037	PF00517;PF13804;
Q4VC12	PF01753;
Q03721	PF02214;PF00520;PF11404;
Q9UEU0
Q12769	PF11715;
Q13304	PF00001;
O75962
Q9NXP7	PF09337;
Q96I76	PF01585;
Q8IVJ1	PF01769;
Q9BZV3	PF01390;
Q6NUI2
P14324	PF00348;
O75879	PF02934;PF02637;
Q7Z465	PF12496;PF13716;
P08729	PF00038;
Q9NWF4	PF06237;
Q9Y6X8
Q96JP9	PF00028;
P05067	PF10515;PF12924;PF12925;PF02177;PF03494;PF00014;
Q4G0Z9	PF00493;
Q9NUP7
P04229	PF07654;PF00969;
Q96E22	PF01255;
Q17RS7	PF00867;PF00752;
P0CI25
Q6TDU7	PF12366;
Q9UPV7
Q9BYG4	PF00564;PF00595;
Q96BT7	PF13532;PF09004;PF08241;
Q69YZ2
Q96PD5	PF01510;
Q14012	PF00069;
Q13639	PF00001;
Q9NX95	PF15290;
O75829	PF04089;
Q8IZJ3	PF00207;PF07678;PF01835;PF07703;PF07677;PF07648;PF12248;PF10569;
Q96J66	PF00664;PF00005;
Q9BVJ6
Q02156	PF00130;PF00168;PF00069;PF00433;
Q9Y600	PF00282;
P24298	PF00155;
Q9UN66	PF00028;PF08266;
Q14746	PF06148;PF12022;
Q96P26	PF06189;
Q86WV1	PF00169;PF14604;
Q9Y3Q4	PF00027;PF00520;PF08412;
Q6ZNW5
Q9UGH3	PF00860;
Q16656	PF10492;PF10491;
Q8WUK0	PF00782;
P54750	PF00233;PF08499;
O14926	PF06268;
Q8IZF3	PF00002;PF01825;
P19419	PF00178;
Q15526	PF02104;
A3QJZ6
Q14190	PF00989;PF08447;PF06621;
Q5VVQ6	PF02338;
Q15560
Q15041	PF02453;
Q14CZ7	PF06743;PF08368;PF08373;
P60852
Q8NDY8
Q7Z418	PF07885;
Q96FK6
O60667	PF00047;
Q8WUI4	PF00850;
Q9NTJ5	PF02383;
Q15311	PF00620;
O60566	PF08311;PF00069;
Q9Y586	PF03281;
Q7RTW8
Q15653	PF00023;PF12796;
Q13769
Q8WWW8	PF00169;
Q5THJ4
Q13075	PF00653;
Q5JXX5	PF02931;PF02932;
Q9BQS2
Q5VT99	PF13855;PF01462;
O75071
Q9Y2P7
Q5T1V6	PF00270;PF00271;PF04438;
Q9ULK6	PF02225;PF13639;
Q9NQS3	PF08205;PF07686;
Q9BXS9	PF01740;PF00916;
Q5T3J3
P57737	PF08954;PF00400;
Q8TDN1	PF02214;PF00520;
Q9UNK9	PF03372;
P21580
Q8N3J3	PF15072;
O95782	PF01602;PF02296;PF02883;
Q9NUM3	PF02535;
Q3MIR4	PF03381;
Q8NEA6	PF00096;
Q8NHQ9	PF00270;PF13959;PF00271;
Q16881
Q8N8Q8	PF02096;
Q9BRG2	PF00617;PF00017;
Q8WZ74	PF00023;PF12796;PF09727;
Q01954	PF00096;
Q86Z14	PF00232;
Q8TBY8
Q13451	PF00254;PF00515;
Q15831	PF00069;
Q15021	PF12922;
Q08AI8	PF03281;
Q9BV23
Q9UMY1	PF08157;
P23109	PF00962;
P30679	PF00503;
O60909	PF02709;PF13733;
Q9Y5R2	PF11857;PF00045;PF00413;PF01471;
P06732	PF00217;PF02807;
O00186	PF00995;
Q4G0M1
Q9NQ25	PF07686;
Q8NA03	PF15554;
Q96PU4
Q9NSC2
Q15165	PF01731;
P30101	PF00085;
Q13489	PF00653;PF00619;
Q86XA0	PF10294;
P05155	PF00079;
Q8IYQ7
O75146	PF07651;PF01608;
Q5JW98	PF14798;
Q5VXT5
Q63HN1
Q13946	PF00233;
Q99795	PF07686;
Q9H6S0
Q8IYA6	PF15297;
Q6P9F7	PF12534;PF00560;PF13504;PF13855;
Q9C0B1	PF12934;PF12933;
Q99712	PF01007;
Q5VWG9
Q9NS86	PF05147;
O15315	PF08423;
Q6ZT89	PF00153;
O15399	PF01094;PF00060;PF00497;
Q04844	PF02931;PF02932;
Q9NVE4	PF03999;
Q96JC1
Q8WYK1	PF00754;PF02210;
O60674	PF07714;PF00017;
Q9Y320
Q96D70	PF01424;PF13902;
Q49AM1	PF02536;
P46093	PF00001;
Q13813	PF13499;PF08726;PF00018;PF00435;
Q96Q91	PF07565;PF00955;
Q6P0N0	PF09133;
O43506	PF08516;PF00200;PF01562;PF01421;
Q9NRM6	PF08357;
P78371
Q8TBK2	PF09273;PF00856;
Q06265	PF01138;PF03725;
Q96DR5	PF01273;
Q14457	PF04111;PF15285;
Q9HC35	PF03451;PF00400;
Q9NVV4	PF03828;
P41180	PF00003;PF01094;PF07562;
Q96FZ2	PF02586;
Q9C0D2	PF15309;
Q6PCT2	PF00646;PF02008;
Q9H2F9
O43173	PF00777;
Q9NQA5
P62258	PF00244;
Q2M2H8	PF01055;PF00088;
Q9BRQ3
Q9BZQ6	PF01532;PF02225;
Q9H172	PF01061;PF00005;
Q8TAD4
A0PK00
O95390	PF00019;PF00688;
Q15573
Q9H5J0
Q6ZVX9	PF03006;
Q9NRA1	PF00431;PF00341;
Q9P0K7	PF12796;
Q6NSJ5	PF12534;PF12799;PF13855;
Q8N5D6	PF03414;
Q6P9A1
Q9H2V7	PF07690;
Q8N660	PF06758;
P07202	PF03098;PF07645;
Q86UR5	PF00168;PF02318;PF00595;
Q9BYS8	PF00560;PF12799;PF13855;
P06280	PF02065;
Q9UP79	PF05986;PF01562;PF01421;PF00090;
O75437
Q12967	PF00788;PF00617;PF00618;
Q9UKU6
Q07864	PF00136;PF03104;PF08490;
Q8TC27	PF08516;PF00200;PF01562;PF01421;
Q8IVL8	PF00246;
P61201	PF01399;
Q8IYX1
P55201	PF00439;PF10513;PF00855;
P16615	PF00689;PF00690;PF00122;PF00702;
Q96JN2
Q5JPH6	PF00749;
O94806	PF00130;PF00169;PF00069;
Q8NCK7	PF07690;
Q8WVD3	PF00097;PF05605;
Q8NFP4	PF07679;PF00629;
Q32P28	PF13640;
Q6UWL6	PF08205;PF07679;
Q9Y4J8	PF09068;PF09069;PF00569;
P48147	PF00326;PF02897;
Q5TGP6
O75891	PF00171;PF02911;PF00551;PF00550;
Q14773	PF03921;
O15213
P41145	PF00001;
Q9P0V3	PF07653;PF14604;PF00791;
Q8IYW2
Q9H857	PF05761;
P63133	PF00552;PF02022;PF00075;PF00665;PF00078;PF06817;
Q6UVJ0
P49366	PF01916;
P29459	PF03039;
Q8N945	PF04707;
Q8TDT2	PF00001;
Q9UQE7	PF06470;PF02463;
Q86UP0	PF00028;PF01049;
Q5H9R4
Q92503	PF00650;PF03765;PF04707;
Q9C0J1	PF01762;
P42229	PF00017;PF01017;PF02864;PF02865;
Q6P9F0
Q96DX7
Q9NVV9
O14830	PF13499;PF00149;PF08321;
Q9Y6D6	PF09324;PF01369;
O95967	PF12662;PF07645;
Q08ET2	PF00047;PF07686;
Q9P243
P07954	PF10415;PF00206;
P01375
Q13748
Q9H4K7	PF01018;PF01926;
P01563	PF00143;
Q13387	PF00640;PF14604;
O75129	PF01823;
Q96EZ8	PF00498;PF13325;
O00341	PF00375;
O95707	PF01868;
Q96PF1
Q13395
Q9Y5B6	PF07842;
Q15746	PF00041;PF07679;PF00069;
P23142	PF01821;PF12662;PF07645;
Q2TAY7	PF00400;
Q12904	PF01588;
Q86VN1
P48740	PF00431;PF07645;PF00084;PF00089;
Q4ZJI4	PF00999;
P62955	PF00822;
Q9BQE5	PF05461;
Q9UI46	PF00400;
Q9H1E5
Q9UGP8	PF00226;PF02889;
P55008
Q6PII3	PF13300;
Q6U7Q0
Q9BZR9
Q8NBE8	PF07707;PF00651;PF01344;
Q9H0P0	PF05822;
Q92835	PF03372;PF00017;
Q13018	PF00040;PF00059;
O60658	PF00989;PF00233;PF00072;
Q9NR63	PF00067;
O43193	PF00001;
Q8IWJ2	PF01465;
Q9BTV5	PF00041;PF00622;
P0C0E4	PF00071;PF07525;
Q9UII4	PF00632;PF00415;
Q8IX30	PF12662;PF00431;PF12947;PF07645;PF07699;
Q13505	PF10568;PF11801;
Q5VXH4
Q01113
Q8IX01	PF01585;PF01805;
Q9NUR3
P0CG39	PF00022;PF00023;PF12796;
Q13733	PF00689;PF00690;PF00122;PF00702;
Q96T83	PF00999;
Q9P283	PF01437;PF01403;PF00090;
Q96JG8	PF01454;
Q9NWU1	PF00109;PF02801;
Q9UNA3	PF04572;PF04488;
P28827	PF00041;PF00047;PF00629;PF00102;
Q9Y262	PF10255;
Q9Y3M8	PF00620;PF07647;PF01852;
Q99705	PF00001;
Q86WG3	PF12496;PF13716;
Q9NZC3
O75528
Q8IZ02	PF13504;
Q9Y3F4	PF00400;
Q8N446
A6NHR9	PF06470;
Q5VU13
Q9BZM5	PF00129;
Q5U4N7
O43548
P17787	PF02931;PF02932;
Q15777	PF00149;
Q9Y3A6
Q99489	PF01266;
Q9GZR7	PF00270;PF00271;
Q8TEY7
A6NHM9	PF01082;PF03351;
Q6NUS6
O14983	PF00689;PF00690;PF00122;PF00702;
Q9UHL0	PF00270;PF00271;
Q5VWM5
P30203	PF00530;
O15198	PF03165;PF03166;
Q9UL63	PF06588;
Q86SJ2	PF00560;PF13855;
Q9NYU1
P17980	PF00004;
Q8WXR4	PF00612;PF00063;PF00069;
Q6ZQQ6
P43234	PF00112;
P0CG32
Q7Z6Z7	PF14377;PF06012;PF06025;PF00632;PF00627;PF02825;
Q6UWJ1
Q8TDF5	PF00431;PF00057;
P35789
P46020	PF00723;
O15054	PF02373;
Q7Z6B7	PF00611;PF00620;PF14604;
Q9Y577
Q5T447	PF03256;PF00632;
Q96Q07	PF07707;PF00651;PF00754;
P07101
Q7Z3K3	PF03184;PF03221;
O14763
Q12770	PF00400;
P82650	PF10245;
Q16621	PF03131;
O60858
Q9H0K1	PF00069;
Q8N5I3	PF02214;
Q9BQ52	PF13691;
Q96QU1	PF00028;
Q9GZN6	PF00209;
Q9Y3I1	PF00646;PF11566;
Q9P2S6	PF12796;PF02493;PF01753;
O75626	PF00856;
Q8IYG6	PF12799;
O95389
Q6P2C0
Q9Y4A5
Q9UQM7	PF08332;PF00069;
Q92508	PF12166;
P29350	PF00017;PF00102;
Q9BVV7
P56192
Q96GW9
Q53GT1	PF07707;PF00651;PF01344;
Q8N8J0
Q58F21	PF00439;
P55060
P14923	PF00514;
Q5RGS2	PF15371;
Q13332	PF00041;PF07679;PF00102;
Q9BX26
Q8N5S1	PF00153;
Q9Y6M5
A4FU01	PF12578;PF06602;
Q9NUQ8	PF00005;
Q96IK5	PF07707;PF00651;
Q8NDV3	PF06470;PF02463;
P18564	PF07974;PF08725;PF07965;PF00362;
Q9UBB4	PF09759;
Q9HAY6	PF03055;
Q9H6V9	PF10230;
Q9ULC6	PF03068;PF08527;PF08526;
Q8N4F4	PF07690;
Q14524	PF11933;PF00520;PF06512;
P49841	PF00069;
Q15760	PF00001;
Q96CH1	PF00001;
P60507	PF00429;
Q9Y376	PF08569;
Q5T9L3
P04000	PF00001;
Q1HG43	PF10204;
Q9Y3T9	PF03715;
Q9Y4K1	PF00030;PF00652;
Q6ZP29	PF04193;
P78536	PF00200;PF01562;
P30154	PF02985;
P17301	PF01839;PF08441;PF00092;
Q9HA65
O15371	PF05091;
Q9H7Y0	PF12260;
Q9NSJ1
Q15198	PF07679;
Q8NCL9	PF14921;
P12109	PF01391;PF00092;
P54274
P68104	PF00009;PF03144;PF03143;
Q9Y5G3	PF00028;PF08266;
Q86UX2	PF06668;PF08487;PF00092;
P08651	PF00859;PF03165;PF10524;
Q7Z6M2	PF12937;
Q68CJ6	PF00350;
Q9Y216	PF06602;
O15480	PF01454;PF12440;
P30556	PF00001;
Q8TE68	PF08416;PF00018;
Q6P4F1	PF00852;
P50991
Q6ECI4
P15313
Q9UQD0	PF11933;PF00520;PF00612;PF06512;
O95487	PF00626;PF08033;PF04815;PF04811;PF04810;
Q5T4D3
Q9BUI4	PF08221;PF05645;
Q6P7N7
A6NE52	PF00400;
A2RUS2	PF03455;PF02141;PF03456;PF00400;
Q969S9	PF00679;PF14492;PF03764;PF00009;PF03144;
A6NMZ7	PF01391;PF00092;
P52294	PF00514;PF01749;
P11586	PF01268;PF00763;PF02882;
Q9NRX5	PF03348;
Q6ZMQ8	PF07714;
Q6AI39
P46379	PF12057;PF00240;
Q8TEX9	PF03810;
Q14146
Q8TCC7	PF00083;
P40933	PF02372;
Q9Y3N9
P32927	PF00041;PF09240;
Q96AP7	PF07686;
Q96TC7
A8MT65
Q96HD9	PF04952;
Q08722	PF04549;PF08204;
Q9Y3E7	PF03357;
P42694	PF00642;
P01100	PF00170;
Q460N3	PF01661;PF00644;
P04040	PF00199;PF06628;
Q9H7C4
Q8TB24	PF02204;
P35249	PF00004;PF08542;
Q9P232	PF00041;PF07679;
O95073	PF13873;
Q96ED9	PF05622;
Q5D1E8
Q86UX7
Q8IV77	PF00027;PF00520;
Q92540	PF10374;PF10373;
Q8NHL6
Q92539	PF04571;PF08235;
P41217	PF00047;
Q5TYW8
Q9Y2T2	PF00928;PF01217;
Q9Y394	PF00106;
O14576	PF11540;PF00400;
Q8TC20	PF15066;
Q9UBV4
Q8IZW8
Q9UH03	PF00735;
O00534
Q15014	PF05712;
Q9H1B5
Q8TF27	PF12796;PF01412;PF00169;
Q6ZW31	PF00620;
P69849
Q99963	PF03114;PF14604;
P11465	PF07686;
O95263	PF13426;PF08629;PF00233;PF00072;
Q96RT7	PF04130;
Q9UGM3	PF00431;PF00530;PF00100;
Q8N4C8	PF00780;PF00069;
Q8N8X9	PF03281;
Q9HD45
P80192	PF00069;PF14604;
Q8N126	PF08205;PF07686;
Q9BZE0	PF00096;
Q16513	PF02185;PF00069;PF00433;
P36776	PF00004;PF02190;PF05362;
Q5CZ79	PF00023;PF12796;
Q9H2J4	PF02114;
O60502	PF07555;
Q9UK80
O75949
Q9ULX5	PF02263;PF00097;
Q9BX67	PF07686;
Q96NS5	PF00023;PF12796;PF07525;
O95727	PF08205;PF07686;
Q8TB61	PF08449;
P11171	PF05902;PF08736;PF09380;PF00373;PF09379;PF04382;
O75309	PF00028;
Q9P0L9	PF08016;
O76083	PF00233;
Q8IYB4	PF00515;
Q13046	PF07686;
O95571	PF00753;
Q8N1W0
Q4U2R8	PF00083;
O14791	PF05461;
Q9UHF3	PF00583;
Q9UPC5	PF00001;
Q8NB46	PF12796;
P98182
Q00887	PF07686;
Q86UB9
O14495	PF01569;
Q9UHY8	PF07763;
P23511	PF02045;
Q9Y679	PF02845;
O95436	PF02690;
Q569K6
P41743	PF00130;PF00564;PF00069;PF00433;
O95870	PF12695;
Q3MIX3	PF03109;
Q6UXG8	PF13765;PF00622;PF07686;
Q9Y2I6
Q86XH1	PF00004;
Q96S44	PF06293;
P06729	PF05790;PF07686;
Q03431	PF00002;PF02793;
Q5EBN2
Q9H9Y4	PF03029;
Q9HCL0	PF00028;PF08266;
O43593	PF02373;
O14734
Q7Z6L1
P31350	PF00268;
P78508	PF01007;
O00178	PF00009;PF03144;PF03143;
Q96H40
Q9UH65	PF00169;
Q9H0E3
Q8WXA8	PF02931;PF02932;
Q9HCD6
A6NLU0	PF13765;PF11002;PF00622;
P01568	PF00143;
Q9BZW8	PF11465;
Q9P2H5
Q9UIJ5
P0C7Q3	PF00134;
O95259	PF00027;PF00520;PF13426;
Q96MD2	PF09404;
Q9NXC5
Q13535	PF02259;PF02260;PF00454;PF08064;
Q6IPT4	PF00970;PF00175;PF09791;
Q13530	PF03348;
Q09013	PF08826;PF00069;
O75382
Q9H6B4	PF07686;
O75310
Q9NRJ4
O95744
Q9H1J7
Q6P2E9
O95251	PF01853;PF01530;
Q8IYJ0	PF15298;
Q9H9D4
F5H4B4	PF14922;
O00481	PF08205;PF13765;PF00622;PF07686;
Q8NDH3	PF00883;
Q86V97	PF07707;PF00651;PF01344;
P61964
Q13439	PF01465;
Q9UKZ4
Q96CP6	PF02893;
P59797	PF10262;
Q96CM8	PF00501;PF13193;
P0CG29	PF00043;PF02798;
Q3B7J2	PF01408;
Q7Z478	PF00270;PF04408;PF00271;PF07717;
Q92547
Q8N9W6	PF00076;
O14843	PF00001;
Q9NZN3	PF00350;
P50443	PF01740;PF00916;
Q86YJ7	PF12796;PF11904;
A2RRD8
Q9NRY4	PF01846;PF00071;PF00620;
P04350
Q2WGJ6	PF07707;PF00651;PF01344;
Q96J42
P22735
Q5VYY1	PF12796;
P20039	PF07654;PF00969;
P23458	PF07714;
P04070	PF00594;PF00089;
O60832	PF08068;PF01472;PF01509;
Q8NFA0
Q5TEJ8
Q92526
P20807	PF01067;PF13405;PF00648;
Q8WTW3
Q86Z20
P54652	PF00012;
P07332	PF00611;PF07714;PF00017;
Q9NV70	PF15277;PF09763;
Q9UJV3
Q96MK2
A4D1E9	PF01018;PF01926;
Q5VUR7	PF00023;PF12796;
P07355	PF00191;
Q68DE3	PF00010;
P42167	PF03020;PF08198;
P55058	PF01273;PF02886;
Q8N7C3
P11274	PF09036;PF00168;PF00169;PF00620;PF00621;
P0C874	PF15371;
A6NM62	PF13855;
P52209	PF00393;PF03446;
Q9H6F2
Q9P1V8	PF07647;
Q6H3X3	PF00129;
Q92904	PF00076;
Q9H091
Q3ZLR7	PF12090;
A6NFQ2
Q9NQ35	PF09668;
A6NDV4
Q5JTW2
Q9P2K9	PF03176;PF02460;
Q8NA75	PF00400;
Q5VVP1	PF15371;
P14616	PF00041;PF00757;PF07714;PF01030;
Q9H9S4	PF08569;
Q8N3E9	PF00168;PF09279;PF00388;PF00387;
Q86YE8
Q9NQC3	PF02453;
Q8WUA2	PF00160;PF00076;
Q8WV83	PF00892;
Q8NFW8	PF02348;
A8MYU2	PF03493;PF00520;
Q9H6U8	PF03901;
Q15849
Q6ZTN6	PF11904;
O43149
P10319	PF07654;PF00129;PF06623;
Q8IWL2	PF01391;PF00059;
Q15109	PF08205;
Q6ZNB6	PF01422;
Q9GIY3	PF07654;PF00969;
Q9UPQ7	PF00595;PF13639;
Q6R327	PF14663;PF14666;PF14664;PF14665;PF14668;
Q9Y227	PF01150;
P78552	PF09240;
P16234	PF07679;PF07714;
Q9H6H4	PF03134;
Q08623	PF13419;
O95460	PF10393;PF00092;
Q9NSA2	PF02214;PF11879;PF00520;PF11601;
Q86TI2	PF00930;PF00326;
P35240	PF00769;PF09380;PF00373;PF09379;
Q96MU6
P47756	PF01115;
Q5VYV7
Q96MA1	PF00751;
P54098	PF00476;
Q96RP8	PF02214;PF00520;
Q52LJ0	PF10239;
Q9NY93	PF00270;PF00271;
Q96BH3	PF00040;
Q15796	PF03165;PF03166;
P41240	PF07714;PF00017;PF00018;
Q9Y4D1	PF06367;PF06371;PF02181;
Q5H9L4
Q9Y2G7
Q9BXR3	PF00552;PF02022;PF00075;PF00665;PF00078;PF06817;
Q5T230
Q96B26	PF01138;PF03725;
Q562R1	PF00022;
P08235	PF00104;PF00105;
Q9ULH4	PF00041;PF07679;PF13855;
Q8NDI1	PF00307;PF12130;PF10358;
P78317	PF13639;
P19012	PF00038;
Q9NVU7	PF08158;PF05285;
Q6NW34	PF14780;
Q86YV6	PF00069;
Q9UJW3
Q3ZCQ8
Q5VWM4
Q07075	PF11838;PF01433;
A6NF34	PF05587;PF00092;
Q2M3T9	PF01630;
Q9NVI7	PF00004;PF12037;
O95944	PF07686;
O95631	PF00053;PF00055;PF01759;
Q96MF2	PF00130;PF00018;PF07653;
O60810
P13489
Q8N1G4	PF03483;PF12799;
Q6ZMI0	PF10205;PF10212;
Q7RTR0	PF02758;
Q9NZJ6	PF08241;
Q14728	PF07690;
Q6PIU1	PF02214;PF00520;
P30837	PF00171;
Q9UJZ1	PF01145;
Q6ZS86	PF02782;PF00370;
Q96GW7	PF00008;PF00059;PF00084;PF07686;PF00193;
O60732	PF01454;
Q8IWF2
P14618	PF00224;PF02887;
Q86UL3	PF01553;
Q15052	PF00307;PF00169;PF00621;PF14604;
Q86TL2
Q7L5L3
O00750	PF00168;PF00454;PF00792;PF00794;PF00613;PF00787;
Q9GZY8	PF05644;
Q76MJ5	PF00069;PF06479;
Q9NV79	PF01135;
O43432	PF02847;PF02854;PF02020;
Q9GZN0	PF00001;
Q3SXM0	PF00400;
P15336	PF00170;
P12236	PF00153;
Q9Y426	PF00168;
Q9H8L6	PF00386;PF07546;
Q9NXK8	PF12937;
Q6I9Y2
Q9NXG6	PF13640;PF13202;
Q02086
P16435	PF00667;PF00258;PF00175;
P82914	PF00312;
Q8N9M5
Q8NFH5	PF05172;
Q8N6M6	PF09127;PF01433;
P61163	PF00022;
P50876	PF01485;
Q8WUF8	PF09757;
Q9HCE9	PF04547;
A6NGH7
Q9HBM6
Q6PIV7	PF00153;
P37058	PF00106;
Q9NZJ0	PF00400;
Q9BZZ5	PF05918;
Q8NFZ4	PF00135;
Q14654	PF01007;
Q9P2Y5
Q9NU19
Q9UBL6	PF00168;PF07002;
O43448	PF00248;
Q8TBZ3
Q6ZMV9	PF00225;
P04183	PF00265;
P12955	PF05195;PF00557;
Q15349	PF00069;PF00433;
P17181	PF09294;PF01108;
O14772	PF07959;
P35442
P0CK97	PF00892;
Q9UHJ3	PF12140;PF02820;PF00536;
O75679	PF13765;PF11002;PF00622;
Q658N2
Q96CQ1	PF00153;
Q7Z3V5
Q8IWT1	PF07686;
Q8N143	PF00651;
P26010	PF08725;PF00362;
Q8WX92	PF06209;
Q12884	PF00930;PF00326;
O95521
O75093	PF00008;PF12661;PF02210;PF12799;PF13855;PF01463;PF01462;
Q5H913	PF00025;
Q96NF6
Q9ULP9
Q12889	PF00704;
Q7Z589	PF03735;
Q13972	PF00169;PF00617;PF00618;PF00621;
P00751	PF00084;PF00089;PF00092;
Q8NDL9	PF00246;
Q5SQ80	PF00023;PF12796;
Q9BXG8
P13761	PF07654;PF00969;
Q86WN1	PF00611;PF14604;
O60264	PF13892;PF09110;PF00271;PF09111;PF00176;
Q9H6D8	PF00041;
O43150	PF00023;PF01412;PF00169;PF14604;
Q9H2K0	PF00707;PF05198;
Q9H2Y9	PF07648;PF03137;
Q5VT97	PF00620;
P01877	PF07654;
O14717
Q9HCL3
Q96FJ0	PF01398;PF08969;
Q9UQG0	PF13804;PF00552;PF02022;PF00075;PF00665;PF00078;PF06817;
Q8NBL3
P29279	PF00007;PF00219;PF00090;PF00093;
Q9H4L4	PF02902;
Q9H488	PF10250;
O14638	PF01223;PF01663;PF01033;
Q13477	PF09085;
Q13705	PF01064;PF00069;
Q8NEV4	PF00612;PF00063;PF00069;
Q9NR23	PF00019;PF00688;
O60486	PF08337;PF01437;PF01833;
Q8IV13	PF02984;PF00134;
P20853	PF00067;
Q5TAP6
Q56NI9	PF13880;PF13878;
Q9Y2G9	PF13871;
Q8IUQ4	PF03145;
Q9H2G2	PF00069;PF12474;
Q5H9T9
Q8N9V3
Q9BXF9
Q9NST1	PF01734;
P35367	PF00001;
P38435
P08174	PF00084;
Q0VAA5	PF00388;
P50416	PF00755;
P37288
Q8TCU4	PF15309;
Q5EBL2
Q86YS7	PF00168;
Q8IWZ5
P25929	PF00001;
P00492	PF00156;
Q96L92	PF00595;PF00787;PF00788;
Q96S06	PF06762;
Q9HCX3
O75027	PF00664;PF00005;
P54855
Q12913	PF00041;PF00102;
Q16795	PF01370;
Q9BZH6
P61981	PF00244;
Q96NY8	PF08205;PF00047;PF07686;
P08910	PF00561;
Q9Y546
Q6ZWI9	PF00622;
P24855	PF03372;
Q9UKG4	PF00939;
O00160	PF00063;PF06017;PF14604;
Q6NXR0	PF05049;
P28340	PF00136;PF03104;PF14260;
Q70CQ4
Q1MX18
Q9UBU8	PF05712;PF11717;
P0C7X1
P42331	PF00169;PF00620;
P19235	PF09067;PF00041;
Q8TAG9	PF04091;
Q8IWT6	PF12534;PF12799;PF13855;
Q5VSL9	PF11882;PF07923;
Q96P48	PF01412;PF00169;PF00788;PF00620;PF00536;
O95822	PF05292;
Q9UK28
P05023	PF00689;PF00690;PF00122;PF00702;
Q86XP1	PF00130;PF00609;PF00781;PF00169;PF07647;
Q8NE22
Q3SYG4	PF14728;PF14727;
P29466	PF00619;PF00656;
Q9HBD1	PF00642;
Q86TM3	PF00270;PF00271;PF00013;
Q5FWF4
P35125
A0PJX8
Q969V1	PF00001;
Q38SD2	PF12796;PF00560;PF12799;PF13504;PF13855;PF08477;PF00069;
P00367	PF00208;PF02812;
Q6WCQ1	PF00169;
Q9NUJ7	PF00388;
P36888	PF00047;PF07714;
Q96HU8	PF00071;
Q9HCU5	PF00400;
Q9UQ05	PF00520;PF13426;
Q16851
Q92521	PF03901;
Q18PE1	PF02174;
O75426	PF00646;PF00415;
Q96KP1	PF15469;PF01833;
P13631	PF00104;PF00105;
O94888
O60333	PF12473;PF00498;PF12423;PF00225;PF00169;
Q9NSE2	PF00017;PF07525;
Q14681	PF02214;
O43246	PF13520;PF13906;
Q12824	PF04855;
Q6UX71	PF01437;
Q96Q42	PF02493;PF00415;PF00621;PF02204;
Q9P2F6	PF00788;PF00620;
A6NI56	PF15450;
Q6ZTQ4	PF00028;
Q9ULM3
Q7Z4T9
O15131	PF00514;PF01749;
O95759
A1A4S6	PF00620;PF14604;
Q53G44
P02708	PF02931;PF02932;
Q92994
Q9UJ96	PF02214;PF00520;
Q9UKT6	PF00646;
P16662
Q9H3S1	PF01437;PF01403;
P47871	PF00002;PF02793;
Q9UMX6	PF13499;
Q9UNQ0	PF01061;PF00005;
P54920
O60344	PF08241;PF01431;PF05649;
Q86SQ4	PF00002;PF00431;PF01825;PF00354;
O14787
Q9H195	PF01390;
Q14586
Q96A28	PF07686;
O43424	PF01094;PF00060;PF00497;
O75063
Q9UQ88	PF00069;
Q9Y6W3	PF01067;PF04212;PF00648;
Q68CQ1
O43295	PF00611;PF00620;PF00018;
Q9Y3A0	PF05019;
Q93038
Q86UE6	PF13504;PF13855;
Q13308	PF07679;PF07714;
Q9BQS8	PF01363;PF02759;
Q19T08
Q9Y5E4	PF00028;PF08266;
Q9Y2F9	PF07707;PF00651;PF08005;
Q9HB58	PF01342;PF03172;
Q96R06
Q7L1Q6	PF02020;
P32298	PF00069;PF00615;
Q96BN6	PF12516;
Q8IW93	PF00621;PF14604;
Q8NER1
Q15293	PF13405;PF13499;
Q16478	PF01094;PF00060;PF10613;
P08684	PF00067;
Q8IV61	PF00130;PF13202;PF13405;PF00617;PF00618;
Q8IXK0	PF00536;
Q13614	PF02893;PF06602;
Q9H9K5
Q14164	PF00069;
Q13873	PF01064;PF00069;
Q6UVK1	PF02210;
Q96JL9
Q8N8Z6	PF00431;PF00754;PF03815;
Q5VUG0	PF12140;PF02820;PF00536;
Q96DW6	PF00153;
Q6NW40	PF06534;PF06535;
Q9BXD5	PF00701;
Q8IZF5	PF00002;PF12003;PF01825;PF02793;
Q969P6
Q6PGQ7	PF15280;
Q9HBJ0	PF00100;
Q9GZL7
P56704
Q9UJF2	PF00168;PF12004;PF00616;
P56730	PF00051;PF00530;PF00089;
Q14790	PF01335;PF00656;
P07196	PF00038;PF04732;
O95490	PF00002;PF12003;PF02140;PF01825;PF02793;PF02354;PF02191;
[truncated: 6,965 more rows]
